# Supplementary material for: Untargeted mass spectrometry-based metabolomics approach unveils biochemical changes in compound probiotic fermented milk during fermentation
Source: NPJ Sci Food. 2023 May 24;7:21. doi: 10.1038/s41538-023-00197-z (PMC10209183; doi:10.1038/s41538-023-00197-z)
Supplement: Supplementary file 1 — Supplemental Table 1 [file 41538_2023_197_MOESM1_ESM.xlsx]

## Sheet: sheet1
0hvs36h
MS2.name	Retention time (min)	m/z	SuperClass	Fold Change	p.value	average(F0h)	average(F36h)
L-Proline	6.02	114.1	Organic acids and derivatives	471.94	0.0056012	0	1.63785e+07
N-Acetylarylamine	3.48	134.1	Benzenoids	0.00030051	8.8735e-09	1.33492e+08	0
1H-Indole-3-carboxaldehyde	0.59	144	Organoheterocyclic compounds	663.16	0.00043855	4.08438e+06	8.78168e+06
Betaine	4.81	118.1	Organic acids and derivatives	374.13	0.0027891	5.37432e+08	7.44409e+08
Capric acid	0.82	171.1	Lipids and lipid-like molecules	588.89	3.6374e-05	1.65427e+08	2.31304e+08
L-Norleucine	4.71	130.1	Organic acids and derivatives	518.66	1.4445e-06	5.55182e+06	2.04003e+08
Succinic acid	6.77	117	Organic acids and derivatives	781.44	4.7189e-05	1.67945e+08	4.05051e+08
Linoelaidic acid	0.69	279.2	Lipids and lipid-like molecules	0.00062395	0.01437	6.48155e+07	2.01961e+07
Oleic acid	0.64	281.2	Lipids and lipid-like molecules	0.00045133	0.0084523	4.35785e+08	7.63892e+07
Beta-Glycerophosphoric acid	6.71	171	Lipids and lipid-like molecules	0.050202	0.0081796	5.3424e+06	3.94012e+06
3-Formyl-6-hydroxyindole	0.77	162.1	Organoheterocyclic compounds	0.15588	0.0069573	1.23742e+07	9.43139e+06
Orotic acid	4.17	155	Organoheterocyclic compounds	0.06361	0.01221	8.57794e+08	5.82161e+08
Citramalic acid	3.31	147	Organic acids and derivatives	0.0016425	0.006528	3.24029e+07	1.87637e+07
Sucrose	11.67	365.1	Organic oxygen compounds	0.0029387	0.031819	7.42869e+06	5.38747e+06
1-Methylguanosine	3.54	298.1	Nucleosides, nucleotides, and analogues	0.00043496	7.2342e-06	5.86106e+06	772267
Guanine	3.58	152.1	Organoheterocyclic compounds	627.62	0.00057361	404064	816713
D-Maltose	6.78	365.1	Organic oxygen compounds	2.9696	0.032248	7.64181e+07	8.49709e+07
Benzoic acid	1.97	121	Benzenoids	884.39	8.5395e-08	6.48461e+07	3.14586e+09
Deoxyguanosine	3.03	268.1	Nucleosides, nucleotides, and analogues	0.00033829	0.00012147	1.79801e+07	6256.72
Cytosine	3.49	112.1	Organoheterocyclic compounds	0.00039196	4.3936e-05	6.07866e+07	9.78508e+06
D-Pipecolic acid	5.42	130.1	Organic acids and derivatives	688.12	0.00011395	4.90558e+06	1.96959e+07
2-Hydroxystearic acid	0.9	299.3	Lipids and lipid-like molecules	286.76	0.0025992	1.12635e+07	1.72339e+07
Hypogeic acid	0.72	253.2	Lipids and lipid-like molecules	0.00039694	7.3766e-06	3.3674e+07	6.17302e+06
Uracil	1.32	111	Organoheterocyclic compounds	451.44	7.9966e-07	1.10255e+08	9.37623e+08
3,3,5-triiodo-L-thyronine-beta-D-glucuronoside	4.71	132.1	Organic acids and derivatives	494.98	2.7918e-06	4.5459e+06	1.86215e+08
Niacinamide	0.99	123.1	Organoheterocyclic compounds	0.00027535	1.0732e-06	1.03315e+08	235790
Beta-Guanidinopropionic acid	7.16	132.1	Organic nitrogen compounds	0.20513	0.010762	1.80932e+07	1.14592e+07
4-Amino-2-methylenebutanoic acid	1.3	116.1	Organic acids and derivatives	462.26	0.0010191	1.12655e+07	2.00817e+07
Proline betaine	4.67	158.1	Organic acids and derivatives	0.21788	0.025786	1.89688e+07	9.53177e+06
L-Glutamic acid	6.97	148.1	Organic acids and derivatives	37.228	0.0046823	5.60485e+07	8.35827e+07
O-Acetylethanolamine	0.79	104.1	Organic acids and derivatives	840	2.0208e-07	9.69736e+06	1.2441e+08
Thiamine	6.04	265.1	Organoheterocyclic compounds	0.0003453	7.563e-07	3.86977e+07	2.35211e+06
5'-Methylthioadenosine	1.46	298.1	Nucleosides, nucleotides, and analogues	0.011948	0.00035038	8.66751e+07	4.11621e+07
Fumaric acid	6.58	115	Organic acids and derivatives	0.00037296	1.3291e-06	1.52618e+07	1.83774e+06
D-2,3-Dihydroxypropanoic acid	5.33	105	Organic oxygen compounds	159.77	0.011269	8.92045e+07	3.87145e+08
4-Guanidinobutanoic acid	6.25	146.1	Organic acids and derivatives	456.96	0.047651	1.8963e+07	2.74164e+07
D-Malic acid	5.4	133	Organic acids and derivatives	0.017624	0.0068181	3.22907e+06	2.08057e+06
Indoxyl	0.62	134.1	Organoheterocyclic compounds	229.26	0.00053574	246287	1.46066e+06
2-Ethyl-2-Hydroxybutyric acid	2.25	131.1	Lipids and lipid-like molecules	807.52	1.0897e-07	0	8.2668e+09
O-Phosphoethanolamine	8.02	140	Organic acids and derivatives	0.0011582	0.0032626	4.82843e+06	3.31985e+06
1-Kestose	8.1	527.2	Organic oxygen compounds	695.06	0.0013642	1.42764e+06	2.88753e+06
2-Isopropylphenyl methylcarbamate	5.44	194.1	Benzenoids	0.0010102	0.043504	1.23474e+06	496721
Pyroglutamic acid	5.3	128	Organic acids and derivatives	614.83	6.8631e-05	1.18692e+08	2.08557e+08
Butyrylcarnitine	4.63	232.2	Lipids and lipid-like molecules	0.14225	0.010068	3.55447e+08	1.15764e+08
5-Aminopentanoic acid	5.32	116.1	Organic acids and derivatives	431.13	1.8583e-05	3.22234e+06	8.06277e+07
Heptadecanoic acid	0.16	269.2	Lipids and lipid-like molecules	7.1477	0.034666	117746	142273
Norvaline	5.31	118.1	Organic acids and derivatives	420.04	1.8785e-05	2.95386e+07	2.00746e+08
N-Acetyl-a-neuraminic acid	6.52	308.1	Organic oxygen compounds	0.028018	0.00049343	2.82524e+07	1.92568e+07
Fructose-1P	5.59	179.1	Organic oxygen compounds	0.14271	0.00032242	1.29302e+08	8.04106e+07
L-Phenylalanine	4.64	166.1	Organic acids and derivatives	555.19	5.1409e-07	2.47906e+06	1.0249e+08
Octadecanedioic acid	1.33	313.2	Lipids and lipid-like molecules	519.24	0.032946	2.49172e+06	3.44372e+06
Rhamnose	2.81	163.1	Organic oxygen compounds	152.45	1.1944e-06	738192	2.91595e+07
3-Methylguanine	2.79	166.1	Organoheterocyclic compounds	946.81	6.2618e-05	2.9421e+06	2.76697e+07
(-)-Epigallocatechin 3'-glucuronide	5.88	483.1	Phenylpropanoids and polyketides	0.022806	0.01368	3.01594e+06	2.38644e+06
Allysine	5.82	146.1	Organic acids and derivatives	0.04585	0.0092098	2.16193e+07	1.65296e+07
Erysothiopine	6.35	408.1	Alkaloids and derivatives	0.49398	0.0010752	6.07115e+06	3.91089e+06
D-1-Piperideine-2-carboxylic acid	9.8	128.1	Organoheterocyclic compounds	360.14	0.00093525	6.75988e+06	2.79203e+07
D-Xylitol	1.64	151.1	Organic oxygen compounds	176.51	2.0689e-06	4.16257e+06	1.19403e+07
Taurine	5.22	126	Organic acids and derivatives	256	0.013058	9.70678e+06	1.13052e+07
Levan	6.39	527.2	Organic oxygen compounds	15.075	0.0086999	0	61192.7
Indoxyl sulfate	0.48	212	Organic acids and derivatives	0.39227	0.0065929	2.06768e+08	1.73745e+08
N-Acetyl-D-glucosamine	4.52	220.1	Organic oxygen compounds	0.25345	0.00011102	3.4025e+07	1.94959e+07
9-Decenoic acid	0.84	169.1	Lipids and lipid-like molecules	792.16	0.00027578	4.50726e+07	6.7525e+07
LysoPE(18:1(9Z)/0:0)	3.67	480.3	Lipids and lipid-like molecules	0.00027393	0.00015037	1.47343e+07	4800.34
Caprylic acid	0.94	143.1	Lipids and lipid-like molecules	560.73	0.00019976	1.10673e+08	1.44957e+08
L-2-Hydroxyglutaric acid	7.36	147	Lipids and lipid-like molecules	509.79	0.0056907	3.38902e+07	1.7452e+08
(E)-3-(4-Hydroxyphenyl)-2-propenal	1.94	147	Phenylpropanoids and polyketides	884.82	9.0212e-07	3.40968e+07	2.79059e+08
Hydroxyphenyllactic acid	3.43	181	Phenylpropanoids and polyketides	1017.9	3.893e-06	556142	1.53169e+08
N-Acetylleucine	3.52	172.1	Organic acids and derivatives	1479.7	6.4893e-05	79521	1.2232e+07
Phenylacetic acid	3.43	135	Benzenoids	724.44	3.6338e-05	798775	7.87472e+06
Palmitic acid	2.88	255.2	Lipids and lipid-like molecules	0.052098	0.0025784	1.59323e+06	1.27002e+06
7-Methylguanosine	3.56	296.1	Nucleosides, nucleotides, and analogues	0.00072738	0.0097312	689453	297822
Laccarin	5.44	195.1	Organoheterocyclic compounds	0.054573	0.00059803	4.81801e+07	3.57211e+07
Histidinal	1.59	140.1	Organic nitrogen compounds	140.98	0.00011981	1.64535e+06	5.98385e+06
Cytidine	4.27	242.1	Nucleosides, nucleotides, and analogues	0.28759	0.010493	5.19149e+06	3.93708e+06
Indolelactic acid	2.8	204.1	Organoheterocyclic compounds	558.5	1.8027e-05	1.20574e+07	7.14351e+07
PI(18:1(9Z)/18:1(9Z))	3.63	880.6	Lipids and lipid-like molecules	0.073607	0.00035535	1.99984e+06	1.08492e+06
beta-Lactose	6.96	343.1	Organic oxygen compounds	0.10878	0.037665	5.58145e+08	4.9414e+08
N1-Methyl-4-pyridone-3-carboxamide	1.08	153.1	Organoheterocyclic compounds	0.074236	0.01258	5.37182e+06	3.97789e+06
Phenyllactic acid	1.95	165.1	Phenylpropanoids and polyketides	1172.5	0.0003443	2.45419e+06	2.65261e+09
3-Amino-2-piperidone	3.52	115.1	Organic acids and derivatives	0.19381	0.021889	1.06111e+07	7.91692e+06
1,3-Dimethyluracil	5.4	141.1	Organoheterocyclic compounds	0.16395	0.020224	3.88649e+06	2.84954e+06
Methylsuccinic acid	7.83	131	Lipids and lipid-like molecules	153.46	0.0011543	6.63481e+06	1.05592e+07
Muramic acid	4.48	250.1	Organic oxygen compounds	407.96	0.00046255	6873.77	2.16302e+06
(2E)-Decenoyl-ACP	5.43	128.1	Organic acids and derivatives	861.78	0.01179	254035	4.64029e+06
L-Threonine	6.33	120.1	Organic acids and derivatives	181.07	0.031312	2.82846e+06	8.91297e+06
Glutaric acid	5.21	131	Organic acids and derivatives	0.25588	0.0014736	3.91015e+07	2.51329e+07
3'-Sialyllactose	7.5	656.2	Organic oxygen compounds	0.035166	0.0031474	829105	459771
N-a-Acetyl-L-arginine	6.46	217.1	Organic acids and derivatives	880.97	2.7074e-05	1.47011e+07	5.1967e+07
N-Acetylglutamic acid	6.77	188.1	Organic acids and derivatives	946.23	4.3982e-05	747450	1.02213e+07
Homocitrulline	6.79	190.1	Organic acids and derivatives	757.9	0.00069573	795805	7.25319e+06
1,4-Dideoxy-1,4-imino-D-ribitol	4.51	134.1	Organoheterocyclic compounds	0.00053822	0.00012734	1.25238e+07	4.11322e+06
Kynurenic acid	3.38	188	Organoheterocyclic compounds	0.2568	0.0084397	2.26877e+06	1.76914e+06
Azelaic acid	6.01	187.1	Lipids and lipid-like molecules	992.23	0.036846	445098	1.62992e+06
D-Proline	6.62	116.1	Organic acids and derivatives	297.17	0.00054706	1.83491e+06	6.88595e+06
O-Desmethylnaproxen	0.4	215.1	Benzenoids	1244.2	0.00016006	0	1.84773e+08
Polyoxyethylene dioleate	2.64	591.5	Lipids and lipid-like molecules	882.69	5.327e-05	0	916977
Alpha-Linolenic acid	0.76	277.2	Lipids and lipid-like molecules	0.00039735	5.8944e-05	1.64292e+07	1.67664e+06
(10E,12Z)-(9S)-9-Hydroperoxyoctadeca-10,12-dienoic acid	1.14	311.2	Lipids and lipid-like molecules	0.29515	0.018089	1.46717e+06	952748
N-Acetylserine	5.25	148.1	Organic acids and derivatives	204.16	0.00069228	2.10749e+06	6.6157e+06
Limocitrin	4.37	345.1	Phenylpropanoids and polyketides	0.00085375	0.012906	5.08052e+07	2.23344e+07
2-Pyrocatechuic acid	0.42	153	Benzenoids	0.031785	0.00026449	5.46889e+07	2.73311e+07
N-Acetyl-glucosamine 1-phosphate	7.68	324	Organic oxygen compounds	0.35813	0.0038618	3.48123e+06	2.76457e+06
D-Tagatose	4.04	179.1	Organic oxygen compounds	569.6	0.00043853	6.20203e+06	1.23588e+08
Threonic acid	5.8	135	Organic oxygen compounds	0.016283	0.00023303	1.81476e+08	1.01458e+08
N-Butyrylglycine	1.89	146.1	Organic acids and derivatives	677.37	0.00036222	3.41064e+07	6.10185e+07
Protohypericin	5.95	507.1	Benzenoids	484.97	0.023087	246964	459670
Salicyluric acid	4.04	194	Benzenoids	0.29737	2.3498e-05	2.01265e+07	2.82977e+06
Cytidine monophosphate	7.85	322	Nucleosides, nucleotides, and analogues	0.00035592	0.00017094	5.36067e+06	420242
N-Acetyl-L-aspartic acid	6.88	174	Organic acids and derivatives	1054.5	1.4903e-06	533273	1.58678e+07
2-Dodecanone	2.73	285.2	Organic oxygen compounds	1128.9	0.00053625	15460.8	3.69291e+06
MG(18:3(6Z,9Z,12Z)/0:0/0:0)	0.5	353.3	Lipids and lipid-like molecules	0.27715	0.0056672	2.51612e+06	2.23439e+06
3-Methyladenine	2.38	150.1	Organoheterocyclic compounds	886.92	0.00087411	1.34057e+06	1.78608e+07
Dihydrolipoate	0.82	207.1	Lipids and lipid-like molecules	0.29001	0.0069015	6.90783e+07	4.14444e+07
Ethyl oleate	0.7	309.3	Lipids and lipid-like molecules	0.40125	0.019098	903001	674068
5-Methylcytidine	5.75	258.1	Nucleosides, nucleotides, and analogues	0.0013314	0.033704	7.72586e+06	6.09523e+06
1,1'-[1,12-Dodecanediylbis(oxy)]bisbenzene	4.06	355.3	Benzenoids	818.59	0.00073135	476668	967656
Methylnoradrenaline	3.57	182.1	Benzenoids	0.096799	8.5678e-05	4.27336e+07	2.66913e+07
Arbutin	2.12	271.1	Organic oxygen compounds	713.31	0.00021881	98252	1.02695e+07
4-Methylcatechol	1.72	123	Benzenoids	1035	2.2375e-05	1.51035e+06	2.46506e+07
Indoleacetaldehyde	0.56	158.1	Organoheterocyclic compounds	754.98	6.7203e-08	2.22304e+06	7.31838e+07
L-Histidinol	5.42	140.1	Organic nitrogen compounds	0.25406	0.0049806	1.33035e+07	6.62064e+06
L-Gulonolactone	1.37	177	Organoheterocyclic compounds	0.31214	0.00098391	2.38691e+08	1.24609e+08
Cohibin A	3.69	549.5	Lipids and lipid-like molecules	0.11757	0.0042884	551342	305308
Ribose 1-phosphate	7.85	229	Organic oxygen compounds	0.00069115	0.0030383	3.69119e+06	1.98956e+06
N-Acetylasparagine	3.81	175.1	Organic acids and derivatives	27.006	0.030425	3.18003e+06	3.75869e+06
1-Deoxy-D-xylulose 5-phosphate	1.5	213	Organic oxygen compounds	0.15851	0.0085869	3.98653e+07	1.58e+07
Elenaic acid	0.97	243.1	Organic acids and derivatives	0.49752	0.028898	2.40125e+07	1.59614e+07
Dihydrothymine	2.6	129.1	Organoheterocyclic compounds	0.18593	0.0023773	2.93551e+07	1.52224e+07
myo-Inositol	6.03	179.1	Organic oxygen compounds	0.23885	0.0046363	3.2367e+08	2.26771e+08
Methylglutaric acid	0.74	145	Lipids and lipid-like molecules	368.29	0.0063682	3.33235e+06	6.25788e+06
Vinylacetylglycine	4.44	144.1	Organic acids and derivatives	0.22517	0.039415	2.59792e+07	1.98899e+07
MG(22:4(7Z,10Z,13Z,16Z)/0:0/0:0)	0.5	407.3	Lipids and lipid-like molecules	0.35691	0.021622	4.82913e+06	4.26074e+06
L-Tyrosine	5.36	182.1	Organic acids and derivatives	699.07	0.00026329	122647	9.93005e+06
PI(20:2(11Z,14Z)/16:0)	3.63	863.6	Lipids and lipid-like molecules	0.029169	9.5338e-05	840823	395218
L-Arabitol	4.19	151.1	Organic oxygen compounds	0.20876	0.00022494	1.18597e+07	3.75898e+06
4-Hydroxybenzoic acid	0.62	137	Benzenoids	745.03	0.00087873	4.50662e+06	4.44746e+07
Cinnamoylglycine	3.38	204.1	Organic acids and derivatives	0.00029701	0.00014357	2.03639e+07	233605
PE(22:6(4Z,7Z,10Z,13Z,16Z,19Z)/20:0)	0.8	820.6	Lipids and lipid-like molecules	344.01	0.031853	206667	288526
3'-Methoxyfukiic acid	0.67	287.1	Phenylpropanoids and polyketides	0.19167	0.008181	826053	481669
2-acetyl-1-alkyl-sn-glycero-3-phosphocholine	3.57	524.4	Lipids and lipid-like molecules	0.00029628	1.7079e-06	7.91796e+06	154912
LysoPE(16:0/0:0)	3.74	454.3	Lipids and lipid-like molecules	0.00030492	2.5274e-05	2.11741e+06	0
Isopalmitic acid	2.07	255.2	Lipids and lipid-like molecules	0.00091599	0.0014365	1.5216e+06	633666
Mesaconic acid	6.87	129	Lipids and lipid-like molecules	496.25	1.7303e-05	2.0209e+07	9.03161e+07
1-deoxy-1-(N6-lysino)-D-fructose	7.17	134	Organic acids and derivatives	382.47	0.02341	746278	4.01185e+06
Mannitol	2.88	181.1	Organic oxygen compounds	325.78	5.6095e-07	0	1.0039e+07
Vanilloside	0.82	315.1	Organic oxygen compounds	862.85	0.0033696	3.91338e+06	1.60904e+07
N-Methyl-1-deoxynojirimycin	4.12	178.1	Organoheterocyclic compounds	564.72	0.0018727	4.41947e+06	6.58254e+06
6-Chloro-N-(1-methylethyl)-1,3,5-triazine-2,4-diamine	4.68	188.1	Organoheterocyclic compounds	816.56	2.0239e-06	329106	1.0745e+07
D-Alanyl-D-alanine	5.65	161.1	Organic acids and derivatives	234.77	9.9541e-05	133338	2.97182e+06
Glycocholic acid	4.57	464.3	Lipids and lipid-like molecules	0.000278	2.0446e-10	297858	0
1,5-Anhydrosorbitol	5.62	163.1	Organic oxygen compounds	10.199	0.0001992	275806	4.70407e+06
Alpha-dimorphecolic acid	1.38	279.2	Lipids and lipid-like molecules	961.41	0.013585	26357.9	517342
Prostaglandin G2	5.45	367.2	Lipids and lipid-like molecules	964.42	0.0007433	0	1.36136e+06
Casuarine 6-alpha-D-glucoside	7.8	368.2	Organic oxygen compounds	580.8	0.025345	656637	1.08791e+06
Acetamidopropanal	4.11	116.1	Organic oxygen compounds	482.41	0.027199	4.29553e+06	6.58082e+06
Garcimangosone A	7.5	461.2	Organoheterocyclic compounds	0.21894	0.042864	1.93152e+06	1.26965e+06
Byssochlamic acid	1.94	331.1	Organoheterocyclic compounds	1188	0.0019874	24472.5	3.28498e+06
(2R,3R,4R)-2-Amino-4-hydroxy-3-methylpentanoic acid	4.96	148.1	Organic acids and derivatives	1131.4	2.8228e-06	862175	8.54266e+06
Arginyl-Tyrosine	4.36	338.2	Organic acids and derivatives	737.02	1.7299e-05	4.9064e+06	2.41875e+07
Ureidoisobutyric acid	6.5	147.1	Organic acids and derivatives	0.00039952	1.1071e-06	4.28334e+07	8.21164e+06
Nicotinic acid mononucleotide	5.71	256.1	Organic oxygen compounds	376.66	4.4407e-07	0	7.37103e+06
Tyrosyl-Isoleucine	3.81	295.2	Organic acids and derivatives	0.003914	9.6051e-08	93981.2	0
2-Methylbutyrylglycine	0.94	160.1	Organic acids and derivatives	0.45437	0.049815	1.39419e+07	1.26657e+07
PC(22:5(4Z,7Z,10Z,13Z,16Z)/20:5(5Z,8Z,11Z,14Z,17Z))	2.8	854.6	Lipids and lipid-like molecules	1007.9	3.7068e-06	0	1.89895e+06
Deoxyuridine	1.76	227.1	Nucleosides, nucleotides, and analogues	0.0003499	1.7904e-06	2.84281e+07	2.76319e+06
Glycerol 3-phosphate	7.5	173	Lipids and lipid-like molecules	0.17215	0.004685	8.70767e+06	1.34668e+06
trans-S-(1-Propenyl)-L-cysteine	4.14	162.1	Organic acids and derivatives	1597.2	0.00051809	2.71011e+06	8.93249e+06
PE(P-18:1(9Z)/16:1(9Z))	2.69	700.5	Lipids and lipid-like molecules	0.29493	0.00023199	5.76372e+06	3.97412e+06
4-Hydroxystachydrine	4.11	160.1	Organic acids and derivatives	610.79	0.00072337	2.99938e+06	5.11282e+06
2-Hydroxy-3-methylbutyric acid	3.57	117.1	Lipids and lipid-like molecules	603.58	3.4079e-05	3.17546e+06	1.27204e+07
Asparaginyl-Threonine	6.32	234.1	Organic acids and derivatives	1566.9	7.742e-07	995894	5.69473e+07
PC(P-18:1(9Z)/14:1(9Z))	2.68	714.5	Lipids and lipid-like molecules	0.28014	0.012858	1.28363e+06	834322
6-Hydroxy-1H-indole-3-acetamide	0.78	191.1	Organoheterocyclic compounds	727.27	6.2464e-06	536503	6.96152e+06
PE(22:4(7Z,10Z,13Z,16Z)/18:1(11Z))	2.67	794.6	Lipids and lipid-like molecules	0.15416	0.02376	3.53413e+06	2.49741e+06
2-(acetylamino)-1,5-anhydro-2-deoxy-3-O-b-D-galactopyranosyl-D-arabino-Hex-1-enitol	7.68	366.1	Organic oxygen compounds	0.34859	0.030635	1.42858e+06	1.17356e+06
Ribothymidine	2.43	257.1	Nucleosides, nucleotides, and analogues	717.81	0.00256	1.59862e+06	9.85898e+06
Deoxyinosine	6.36	251.1	Nucleosides, nucleotides, and analogues	1079.6	5.5311e-08	843516	1.3349e+08
2-(3,4-dihydroxyphenyl)-5,7-dihydroxy-3-{[3,4,5-trihydroxy-6-(hydroxymethyl)oxan-2-yl]oxy}-4H-chromen-4-one	4.83	463.1	Phenylpropanoids and polyketides	354.39	0.015202	128586	313809
D-Tryptophan	4.67	203.1	Organoheterocyclic compounds	774.93	1.6876e-06	0	9.20211e+06
PE(P-18:1(11Z)/18:2(9Z,12Z))	1.68	726.5	Lipids and lipid-like molecules	0.19479	0.0092611	906533	485439
PE(P-18:1(9Z)/15:0)	2.04	688.5	Lipids and lipid-like molecules	0.22325	0.033914	1.17475e+06	497258
N-Acetylgalactosaminyl lactose	7.68	546.2	Organic oxygen compounds	0.366	0.0093137	2.34771e+07	1.94321e+07
(1R,3S,4S,6R)-6,9-Dihydroxyfenchone 6-O-b-D-glucoside	7.84	347.2	Organic oxygen compounds	955.78	0.00012671	57127.2	1.21296e+07
3-Methoxy-4-hydroxyphenylethyleneglycol sulfate	0.74	263	Organic oxygen compounds	0.38039	0.019337	1.08533e+07	9.17077e+06
PC(22:6(4Z,7Z,10Z,13Z,16Z,19Z)/22:6(4Z,7Z,10Z,13Z,16Z,19Z))	3.63	878.6	Organic oxygen compounds	0.29797	0.04874	577289	436815
Trehalose 6-phosphate	8.33	421.1	Organic oxygen compounds	0.00050131	0.0031268	2.69733e+06	672560
Cajaisoflavone	3.87	451.2	Organic oxygen compounds	1061	0.00023339	4623.88	4.17902e+06
Dehydroascorbic acid	2.99	173	Organic oxygen compounds	1237.9	0.00025669	4.7138e+06	1.22173e+07
cis,cis-Muconic acid	6.12	141	Organic oxygen compounds	492.79	0.026295	1.11158e+09	1.35357e+09
1-Deoxy-D-glucitol	2.05	167.1	Organic oxygen compounds	0.04132	0.0037187	4.63313e+07	3.17707e+07
Galacturonic acid	5.15	193	Organic oxygen compounds	0.19351	0.015975	7.81543e+07	3.41311e+07
LysoPC(18:2(9Z,12Z))	3.62	520.3	Organic oxygen compounds	0.00027291	5.1156e-07	6.45505e+06	0
N-Acetylneuraminic acid	5.3	308.1	Organic oxygen compounds	997.7	0.0024699	3.00926e+07	4.69833e+07
PE(22:2(13Z,16Z)/14:0)	2.74	744.6	Organic oxygen compounds	0.27309	0.0048139	1.73801e+08	1.41859e+08
Ononin	3.08	429.1	Organic oxygen compounds	0.22669	0.02767	563766	318103
(R)-Kawain	0.39	229.1	Organic oxygen compounds	1775	1.3287e-06	0	1.38774e+08
Serylalanine	2.45	177.1	Organic oxygen compounds	0.075371	0.00014752	2.71895e+08	1.15758e+08
PE(20:2(11Z,14Z)/14:0)	2.17	716.5	Organic oxygen compounds	0.23811	0.013244	2.07005e+07	1.32507e+07
PS(16:0/18:1(11Z))	3.66	762.5	Organic oxygen compounds	0.00043801	0.0056626	948001	138249
PE(P-18:1(11Z)/16:0)	1.96	702.5	Organic oxygen compounds	0.31159	0.013239	1.59689e+06	949821
Myristoleic acid	0.68	225.2	Organic oxygen compounds	0.00052296	0.0010864	1.76186e+07	5.49337e+06
N-Acetyl-L-methionine	3.61	190.1	Organic oxygen compounds	677.24	2.4387e-05	110910	3.32078e+06
L-Homoserine	1.21	120.1	Organic oxygen compounds	0.1426	0.0031557	1.24808e+07	7.60482e+06
PC(P-18:1(11Z)/14:0)	1.7	716.6	Organic oxygen compounds	0.077355	0.023201	512381	217743
LysoPE(18:2(9Z,12Z)/0:0)	3.7	478.3	Organic oxygen compounds	0.00028544	1.951e-09	5.17748e+06	0
PC(22:1(13Z)/15:0)	2.69	802.6	Organic oxygen compounds	0.3732	0.0021333	1.14322e+06	814189
3alpha,4,5,7alpha-Tetrahydro-5-hydroxy-1H-isoindole-1,3(2H)-dione	7.68	168.1	Organic oxygen compounds	0.35043	0.00034365	1.23718e+07	7.38808e+06
Oxonantenine	6.79	336.1	Organic oxygen compounds	0.00054313	0.00082108	2.91298e+06	739088
PC(16:0/14:0)	2.34	706.5	Organic oxygen compounds	0.14586	0.038525	8.52413e+07	4.37982e+07
8-Hydroxypinoresinol 4-glucoside	6.72	537.2	Organic oxygen compounds	1043.9	0.00059985	3.50297e+06	8.72454e+06
3alpha,4,7,7alpha-Tetrahydro-4-hydroxy-1H-isoindole-1,3(2H)-dione	1.36	168.1	Organic oxygen compounds	0.00080123	0.00043548	3.15165e+07	1.56179e+07
PC(14:1(9Z)/14:0)	2.86	676.5	Organic oxygen compounds	0.35497	0.034506	2.60096e+06	2.07207e+06
D-Ribose	3.8	149	Organic oxygen compounds	0.40871	0.0023457	4.91989e+06	4.31801e+06
Gentiotriose	6.97	505.2	Organic oxygen compounds	0.06592	0.015925	2.83836e+06	2.32448e+06
Uralenneoside	4.17	287.1	Organic oxygen compounds	0.32078	0.046956	3.52468e+06	2.08006e+06
beta-D-Glucosamine	6.97	180.1	Organic oxygen compounds	0.0019992	0.046914	1.85456e+07	1.56978e+07
Leukotriene F4	5.35	567.3	Organic oxygen compounds	779.98	4.5948e-05	0	578482
N-Acetylmannosamine	4.44	222.1	Organic oxygen compounds	0.22109	0.013447	6.69306e+07	3.75862e+07
L-Galactose	5.26	198.1	Organic oxygen compounds	0.40556	4.6789e-05	3.68566e+07	1.64051e+07
LysoPC(16:0)	3.62	496.3	Organic oxygen compounds	0.00026058	4.2545e-07	5.22709e+07	220195
(10E,12Z)-9-HODE	0.91	295.2	Organic oxygen compounds	499.9	6.6095e-05	3.51607e+06	1.14327e+07
PC(24:1(15Z)/14:0)	2.62	816.6	Organic oxygen compounds	0.41452	0.02165	3.39124e+06	2.80666e+06
5-Aminoimidazole ribonucleotide	6.74	296.1	Organic oxygen compounds	13.615	0.0049169	3.19015e+07	4.0746e+07
Marmesin galactoside	2.34	409.1	Organic oxygen compounds	737.62	0.0040799	1.52161e+06	2.52472e+06
5-Methyl-2-furancarboxaldehyde	2.11	111	Organic oxygen compounds	333.85	0.0021706	1.5264e+08	2.04702e+08
3-beta-Glucosylcellotriose	6.97	667.2	Organic oxygen compounds	0.070556	0.037315	1.398e+07	1.18055e+07
Gynocardin	1.23	304.1	Organic oxygen compounds	0.25734	0.018859	5.56438e+07	2.17643e+07
Isobutyrylglycine	2.89	146	Organic acids and derivatives	450.96	0.019952	413938	601525
Thiomorpholine 3-carboxylate	6.44	148	Organic acids and derivatives	1017.9	1.2599e-05	272988	2.39792e+07
5-Aminopentanamide	1.27	117.1	Organic acids and derivatives	1088.5	0.0032055	2.74125e+06	1.93124e+07
PC(20:4(8Z,11Z,14Z,17Z)/15:0)	2.69	768.6	Lipids and lipid-like molecules	0.25763	0.011525	9.51916e+06	7.70122e+06
2-Hydroxymyristic acid	1.03	243.2	Lipids and lipid-like molecules	362.62	0.0024183	3.11825e+06	3.83748e+06
Deoxycytidine	5.33	226.1	Nucleosides, nucleotides, and analogues	305.55	0.000174	687681	6.7057e+06
Nicotinic acid	1.25	122	Organoheterocyclic compounds	0.010022	2.6408e-05	2.35687e+07	8.65971e+06
CerP(d18:1/24:1(15Z))	1.08	728.6	Lipids and lipid-like molecules	0.33365	0.041939	437851	338732
LysoPC(18:3(6Z,9Z,12Z))	3.46	518.3	Lipids and lipid-like molecules	534.16	0.015572	1.00347e+06	1.71574e+06
Kaempferide	3.01	299	Phenylpropanoids and polyketides	0.16891	0.019344	9.44587e+06	6.65245e+06
Gambiriin A1	5.31	581.2	Phenylpropanoids and polyketides	742.26	5.6222e-08	0	1.58485e+06
Syringic acid	0.84	197	Benzenoids	0.29005	2.5858e-05	1.25644e+07	9.04669e+06
4-Hydroxystyrene	1.96	119	Benzenoids	1066.2	8.962e-05	7.33496e+07	1.91823e+08
Asparaginyl-Proline	2.85	230.1	Organic acids and derivatives	181.95	2.8723e-05	7.98787e+06	3.07581e+07
D-Glutamic acid	1.56	146	Organic acids and derivatives	0.28321	0.0059502	3.15982e+07	1.62219e+07
gamma-Aminobutyric acid	6.5	104.1	Organic acids and derivatives	738.96	1.2993e-07	8.05357e+06	2.76892e+08
36hvs60h
MS2.name	Retention time (min)	m/z	SuperClass	Fold Change	p.value	average(F36h)	average(F60h)
Hydroxytyrosol 1-O-glucoside	2.24	334.1	Organic oxygen compounds	2953.9	0.028177	538190	952834
Adenine	2.8	136.1	Organoheterocyclic compounds	6682.3	0.00033814	1.20157e+07	1.00881e+08
Creatine	6.61	132.1	Organic acids and derivatives	0.0003637	0.0010106	1.3958e+07	1.16677e+07
Hypoxanthine	2.99	137	Organoheterocyclic compounds	6139.8	0.0010245	1.05065e+07	4.95306e+07
3-Formyl-6-hydroxyindole	0.77	162.1	Organoheterocyclic compounds	0.00096788	0.045531	9.43139e+06	8.57308e+06
Orotic acid	4.17	155	Organoheterocyclic compounds	0.0020703	0.019509	5.82161e+08	5.14212e+08
Methyl 2-furoate	2.24	127	Organoheterocyclic compounds	4833.2	0.00062597	4.22162e+07	7.95327e+07
Pyruvic acid	4.05	87	Organic acids and derivatives	606.33	0.0016461	4.07774e+07	5.4104e+07
Itaconic acid	7.64	129	Lipids and lipid-like molecules	0.00022598	0.0003361	1.82758e+08	1.33855e+08
2-Hydroxystearic acid	0.9	299.3	Lipids and lipid-like molecules	0.00058401	0.024897	1.72339e+07	1.39905e+07
Phenylacetylglycine	3.38	192.1	Organic acids and derivatives	0.16701	0.021744	1.53597e+08	1.38007e+08
3,3,5-triiodo-L-thyronine-beta-D-glucuronoside	4.71	132.1	Organic acids and derivatives	2.0089	0.015399	1.86215e+08	2.84881e+08
cis-Aconitic acid	7.62	173	Organic acids and derivatives	0.0002095	0.00048474	3.86684e+08	2.78548e+08
Proline betaine	4.67	158.1	Organic acids and derivatives	4.4982	0.025318	9.53177e+06	1.8617e+07
L-Glutamic acid	6.97	148.1	Organic acids and derivatives	30.706	0.038707	8.35827e+07	1.36893e+08
D-2,3-Dihydroxypropanoic acid	5.33	105	Organic oxygen compounds	4.8445	0.034934	3.87145e+08	5.94184e+08
Pyroglutamic acid	5.3	128	Organic acids and derivatives	0.46371	0.018095	2.08557e+08	1.88833e+08
5-Aminopentanoic acid	5.32	116.1	Organic acids and derivatives	2.1446	0.036452	8.06277e+07	1.19497e+08
1-Pyrrolidinecarboxaldehyde	2.93	100.1	Organoheterocyclic compounds	0.00028523	0.022478	8.59859e+06	6.95185e+06
Fructose-1P	5.59	179.1	Organic oxygen compounds	0.00078082	0.0034523	8.04106e+07	6.43291e+07
Xanthine	3.82	151	Organoheterocyclic compounds	509.09	0.0023586	572978	2.81161e+06
Cyclohexylamine	3.89	100.1	Organic nitrogen compounds	0.068404	0.0032783	8.54662e+06	5.59756e+06
Rhamnose	2.81	163.1	Organic oxygen compounds	6.934	0.0048037	2.91595e+07	6.68678e+07
9,10-epoxyoctadecanoic acid	0.9	297.2	Lipids and lipid-like molecules	0.0011244	0.0023119	1.63177e+07	1.44963e+07
Uridine	2.82	243.1	Nucleosides, nucleotides, and analogues	12.459	0.021745	4.2276e+08	4.59989e+08
D-Xylitol	1.64	151.1	Organic oxygen compounds	5.0878	5.2924e-05	1.19403e+07	1.71407e+07
Indoxyl sulfate	0.48	212	Organic acids and derivatives	0.055797	0.01064	1.73745e+08	1.52346e+08
D-Glucuronic acid	6.79	193	Organic oxygen compounds	0.20097	0.0024112	1.02972e+07	7.41573e+06
N-Acetyl-D-glucosamine	4.52	220.1	Organic oxygen compounds	0.00039146	1.341e-05	1.94959e+07	1.22996e+07
N-Acetylleucine	3.52	172.1	Organic acids and derivatives	0.45334	0.0033578	1.2232e+07	5.82335e+06
2'-Deoxyguanosine 5'-monophosphate	7.45	346.1	Nucleosides, nucleotides, and analogues	7.5037	0.015664	191828	299128
Histidinal	1.59	140.1	Organic nitrogen compounds	6.1822	0.0044385	5.98385e+06	9.00197e+06
Cytidine	4.27	242.1	Nucleosides, nucleotides, and analogues	0.00051821	0.026113	3.93708e+06	2.95742e+06
beta-Lactose	6.96	343.1	Organic oxygen compounds	0.0024649	0.03033	4.9414e+08	4.46446e+08
Muramic acid	4.48	250.1	Organic oxygen compounds	3.1609	0.0007869	2.16302e+06	5.67273e+06
Gluconic acid	6.53	195.1	Organic oxygen compounds	0.14087	0.024667	2.04425e+07	9.36331e+06
Glutaric acid	5.21	131	Organic acids and derivatives	0.00045448	0.0070121	2.51329e+07	1.63888e+07
Glycerophosphocholine	3.29	258.1	Lipids and lipid-like molecules	4342.9	1.6074e-05	2.59571e+07	3.92053e+07
12-Hydroxydodecanoic acid	1.28	215.2	Organic acids and derivatives	0.090591	0.020057	7.67401e+06	6.43154e+06
4-Pyridoxic acid	0.71	182	Organoheterocyclic compounds	0.14992	0.040222	1.70252e+08	1.53304e+08
Leucyl-Valine	3.68	231.2	Organic acids and derivatives	1126.6	5.171e-05	614624	4.19197e+06
N-Acetyl-glucosamine 1-phosphate	7.68	324	Organic oxygen compounds	0.10601	0.038611	2.76457e+06	2.25774e+06
Threonic acid	5.8	135	Organic oxygen compounds	0.0067877	0.048818	1.01458e+08	8.78687e+07
Salicyluric acid	4.04	194	Benzenoids	0.00018079	7.5738e-06	2.82977e+06	0
ent-6R,16bOH,17-Trihydroxy-7-oxo-6,7-seco-19,6-kauranolide 6-O-glucoside	6.89	529.3	Lipids and lipid-like molecules	4308.8	0.003186	189004	409422
2-Furoic acid	1.16	111	Organoheterocyclic compounds	84.202	0.039942	2.6748e+07	3.68409e+07
L-Histidinol	5.42	140.1	Organic nitrogen compounds	0.0003447	0.014198	6.62064e+06	3.81632e+06
L-Gulonolactone	1.37	177	Organoheterocyclic compounds	0.00028114	0.0089954	1.24609e+08	7.28166e+07
Kojibiose	6.72	325.1	Lipids and lipid-like molecules	0.32369	0.026026	4.4989e+07	4.19367e+07
Dihydrothymine	2.6	129.1	Organoheterocyclic compounds	0.00051076	0.047139	1.52224e+07	1.0259e+07
Cellulose triacetate	3.17	145	Organic oxygen compounds	0.00024487	0.00036491	1.73359e+08	1.21231e+08
myo-Inositol	6.03	179.1	Organic oxygen compounds	0.00052143	0.01581	2.26771e+08	1.81202e+08
Isopalmitic acid	2.07	255.2	Lipids and lipid-like molecules	1891.9	0.027632	633666	1.0873e+06
Triethanolamine	4.97	150.1	Organic nitrogen compounds	1085	0.0014461	246577	1.2533e+06
Mannitol	2.88	181.1	Organic oxygen compounds	2.7978	0.00041354	1.0039e+07	1.43633e+07
1,5-Anhydrosorbitol	5.62	163.1	Organic oxygen compounds	120.84	0.0002693	4.70407e+06	1.34987e+07
4-Hydroxyproline	4.48	130	Organic acids and derivatives	6052.5	0.00025414	2.20131e+07	4.89986e+07
Glycerol 3-phosphate	7.5	173	Lipids and lipid-like molecules	0.0003494	0.0035116	1.34668e+06	0
trans-S-(1-Propenyl)-L-cysteine	4.14	162.1	Organic acids and derivatives	0.00010485	0.0077958	8.93249e+06	3.01667e+06
Asparaginyl-Threonine	6.32	234.1	Organic acids and derivatives	0.33055	0.0052605	5.69473e+07	2.48269e+07
N-Acetylgalactosaminyl lactose	7.68	546.2	Organic oxygen compounds	0.00046936	0.034544	1.94321e+07	1.57775e+07
Dehydroascorbic acid	2.99	173	Organoheterocyclic compounds	0.33294	0.0090791	1.22173e+07	8.66464e+06
Galacturonic acid	5.15	193	Organic oxygen compounds	0.00044236	0.00763	3.41311e+07	2.01881e+07
3beta,6beta-Dihydroxynortropane	6.25	144.1	Alkaloids and derivatives	0.27698	0.029329	1.25548e+08	1.12874e+08
N-Acetylneuraminic acid	5.3	308	Organic oxygen compounds	0.035063	0.0073658	4.69833e+07	3.40128e+07
3-Hydroxyadipic acid 3,6-lactone	6.95	145	Organoheterocyclic compounds	0.0029101	0.034913	1.89733e+08	1.70934e+08
3-(5-Methyl-2-furanyl)butanal	0.57	153.1	Organoheterocyclic compounds	1687.5	0.0090196	1.10204e+06	1.8792e+06
Serylalanine	2.45	177.1	Organic acids and derivatives	0.0011478	0.010396	1.15758e+08	7.95168e+07
Cholic acid glucuronide	6.46	585.3	Lipids and lipid-like molecules	1398.4	0.0018373	0	68756.8
3alpha,4,5,7alpha-Tetrahydro-5-hydroxy-1H-isoindole-1,3(2H)-dione	7.68	168.1	Organoheterocyclic compounds	0.00027414	0.00071053	7.38808e+06	4.09163e+06
3,7-Dimethyluric acid	7.55	195.1	Organoheterocyclic compounds	0.00029663	0.025464	449421	296183
Blepharin	3.51	328.1	Organic oxygen compounds	50.204	0.017705	2.60681e+06	3.64044e+06
L-Galactose	5.26	198.1	Organic oxygen compounds	0.00019136	0.00034036	1.64051e+07	5.35079e+06
Deoxycytidine	5.33	226.1	Nucleosides, nucleotides, and analogues	3.46	0.00055584	6.7057e+06	1.13336e+07
Nicotinic acid	1.25	122	Organoheterocyclic compounds	0.0083484	0.014257	8.65971e+06	7.1475e+06
Syringic acid	0.84	197	Benzenoids	0.094212	0.020907	9.04669e+06	7.4707e+06
4-Hydroxystyrene	1.96	119	Benzenoids	0.35022	0.012323	1.91823e+08	1.44216e+08
Asparaginyl-Proline	2.85	230.1	Organic acids and derivatives	5.1726	0.0028264	3.07581e+07	4.69126e+07
D-Glutamic acid	1.56	146	Organic acids and derivatives	0.0003187	0.0041469	1.62219e+07	9.16109e+06
60hvs72h
MS2.name	Retention time (min)	m/z	SuperClass	Fold Change	p.value	average(F60h)	average(F72h)
Hydroxytyrosol 1-O-glucoside	2.24	334.1	Organic oxygen compounds	2.3729	0.026687	952834	1.27728e+06
Indoxyl	0.62	134.1	Organoheterocyclic compounds	2.1127	0.018594	1.73888e+06	2.47578e+06
O-Phosphoethanolamine	8.02	140	Organic acids and derivatives	5088.6	0.029918	3.30822e+06	4.54105e+06
N-Acetyl-a-neuraminic acid	6.52	308.1	Organic oxygen compounds	24.46	0.010284	1.82927e+07	2.21337e+07
Phytosphingosine	0.98	318.3	Organic nitrogen compounds	20227	2.6051e-07	545993	8.64258e+07
3-Dehydrosphinganine	2.55	300.3	Organic oxygen compounds	23193	0.00040398	5082.64	3.20238e+06
Lauroyl diethanolamide	6.31	288.3	Lipids and lipid-like molecules	0.00049915	0.0089025	2.90941e+06	2.51638e+06
1-(2-Furanylmethyl)-1H-pyrrole	0.42	148.1	Organoheterocyclic compounds	0.0013129	0.01761	8.19713e+06	7.34479e+06
Gluconic acid	6.53	195.1	Organic oxygen compounds	0.00060652	0.014383	9.36331e+06	4.14532e+06
D-Myo-inositol 4-phosphate	8.23	259	Organic oxygen compounds	13.087	0.0022367	9.71252e+06	1.39589e+07
Leucyl-Valine	3.68	231.2	Organic acids and derivatives	3.8061	0.0055802	4.19197e+06	7.24151e+06
Ribose 1-phosphate	7.85	229	Organic oxygen compounds	2273.7	0.013665	1.81704e+06	2.38948e+06
Valyl-Phenylalanine	3.43	265.2	Organic acids and derivatives	371.28	0.00087996	148016	465495
Pyridoxal	1.64	168.1	Organoheterocyclic compounds	3.6805	0.037269	7.47469e+06	9.1665e+06
PC(22:4(7Z,10Z,13Z,16Z)/14:0)	2.7	782.6	Lipids and lipid-like molecules	0.2664	0.045558	2.54669e+07	2.35451e+07
Triethanolamine	4.67	150.1	Organic nitrogen compounds	9.4715	0.0044537	1.2533e+06	3.87243e+06
Aldehydo-D-xylose	5.62	149	Organic oxygen compounds	3.7751	0.016815	2.38392e+07	2.61965e+07
1-deoxy-1-(N6-lysino)-D-fructose	7.17	134	Organic acids and derivatives	2.1686	0.0021131	4.85236e+06	7.20558e+06
Prolylphenylalanine	4.26	263.1	Organic acids and derivatives	1243.3	0.004078	1.34614e+06	1.9062e+06
PC(22:4(7Z,10Z,13Z,16Z)/16:0)	1.63	810.6	Lipids and lipid-like molecules	7.9456	0.044453	1.09425e+06	1.32082e+06
Stearic acid	3.38	283.3	Lipids and lipid-like molecules	0.00030473	0.030199	177561	98044.2
N-Acetylneuraminic acid	5.3	308.1	Organic oxygen compounds	0.0036691	0.030407	3.40128e+07	2.89628e+07
PC(16:1(9Z)/14:0)	2.27	704.5	Lipids and lipid-like molecules	5.6112	0.021655	4.36538e+06	5.11018e+06
Cholic acid glucuronide	6.46	585.3	Lipids and lipid-like molecules	8.8003	0.0076453	68756.8	504855
PC(15:0/14:0)	2.61	692.5	Lipids and lipid-like molecules	11.38	0.027559	1.0785e+06	1.59138e+06
(2-{[3-(3,4-dihydroxyphenyl)prop-2-enoyl]oxy}ethyl)trimethylazanium	4.46	266.1	Phenylpropanoids and polyketides	8.4317	0.029153	1.36646e+07	1.50385e+07
4-Oxo-2-nonenal	0.64	155.1	Organic oxygen compounds	4.6428	0.023405	4.59319e+06	5.58504e+06
