# Supplementary material for: Untargeted mass spectrometry-based metabolomics approach unveils biochemical changes in compound probiotic fermented milk during fermentation
Source: NPJ Sci Food. 2023 May 24;7:21. doi: 10.1038/s41538-023-00197-z (PMC10209183; doi:10.1038/s41538-023-00197-z)
Supplement: Supplementary file 2 — Supplemental Table 2 [file 41538_2023_197_MOESM2_ESM.xlsx]

## Sheet: sheet1
0hvs36h
Metabolite Set	Total	Hits	Expect	P value	Matching IDs
Biosynthesis of unsaturated fatty acids	36	3	0.188	0.000612	C00249 C00712 C06427
Fatty acid biosynthesis	47	2	0.245	0.0228	C00249 C01571
alpha-Linolenic acid metabolism	13	1	0.0677	0.0659	C06427
Glycerolipid metabolism	16	1	0.0833	0.0805	C00093
Ether lipid metabolism	20	1	0.104	0.0998	C04598
Glycerophospholipid metabolism	36	1	0.188	0.173	C00093
Arachidonic acid metabolism	36	1	0.188	0.173	C05956
Fatty acid elongation	38	1	0.198	0.182	C00249
Fatty acid degradation	39	1	0.203	0.186	C00249
Primary bile acid biosynthesis	46	1	0.24	0.216	C01921
Alanine, aspartate and glutamate metabolism	28	5	0.31	7.38e-06	C01042 C00025 C00334 C00122 C00042
Arginine and proline metabolism	38	5	0.421	3.53e-05	C00334 C00763 C00148 C00025 C01035
Aminoacyl-tRNA biosynthesis	48	5	0.531	0.000113	C00079 C00188 C00082 C00148 C00025
Arginine biosynthesis	14	3	0.155	0.000381	C00025 C00624 C00122
Butanoate metabolism	15	3	0.166	0.000473	C00334 C00025 C00042
Phenylalanine, tyrosine and tryptophan biosynthesis	4	2	0.0443	0.000683	C00079 C00082
Phenylalanine metabolism	10	2	0.111	0.00493	C00079 C00082
Citrate cycle (TCA cycle)	20	2	0.221	0.0195	C00042 C00122
Glutathione metabolism	28	2	0.31	0.0368	C00025 C01879
Glycine, serine and threonine metabolism	33	2	0.365	0.0498	C00719 C00188
D-Glutamine and D-glutamate metabolism	6	1	0.0664	0.0647	C00025
Nitrogen metabolism	6	1	0.0664	0.0647	C00025
Tyrosine metabolism	42	2	0.465	0.0766	C00082 C00122
Valine, leucine and isoleucine biosynthesis	8	1	0.0885	0.0854	C00188
Taurine and hypotaurine metabolism	8	1	0.0885	0.0854	C00245
Ubiquinone and other terpenoid-quinone biosynthesis	9	1	0.0996	0.0955	C00082
Histidine metabolism	16	1	0.177	0.164	C00025
Sphingolipid metabolism	21	1	0.232	0.21	C00346
Pyruvate metabolism	22	1	0.243	0.219	C00122
Propanoate metabolism	23	1	0.255	0.227	C00042
Lysine degradation	25	1	0.277	0.245	C01475
Porphyrin and chlorophyll metabolism	30	1	0.332	0.286	C00025
Glyoxylate and dicarboxylate metabolism	32	1	0.354	0.302	C00025
Glycerophospholipid metabolism	36	1	0.398	0.333	C00346
Primary bile acid biosynthesis	46	1	0.509	0.405	C00245
Amino sugar and nucleotide sugar metabolism	37	4	0.313	0.000175	C00140 C04256 C00645 C19910
Pentose and glucuronate interconversions	18	2	0.152	0.00938	C00532 C00379
Starch and sucrose metabolism	18	2	0.152	0.00938	C00089 C00208
Pentose phosphate pathway	22	2	0.186	0.0139	C00620 C00121
Galactose metabolism	27	2	0.229	0.0206	C00089 C00137
Ascorbate and aldarate metabolism	8	1	0.0677	0.0659	C00137
Purine metabolism	65	2	0.55	0.102	C00620 C03373
Nicotinate and nicotinamide metabolism	15	1	0.127	0.12	C01185
Phosphatidylinositol signaling system	28	1	0.237	0.213	C00137
Inositol phosphate metabolism	30	1	0.254	0.227	C00137
36hvs60h
Metabolite Set	Total	Hits	Expect	P value	Matching IDs
Glycerophospholipid metabolism	36	2	0.0469	0.000534	C00093 C00670
Glycerolipid metabolism	16	1	0.0208	0.0207	C00093
Ether lipid metabolism	20	1	0.026	0.0259	C00670
Arginine and proline metabolism	38	4	0.148	4.62e-06	C00300 C01157 C00025 C00022
Glyoxylate and dicarboxylate metabolism	32	3	0.125	0.000158	C00417 C00025 C00022
Citrate cycle (TCA cycle)	20	2	0.0781	0.00234	C00417 C00022
Alanine, aspartate and glutamate metabolism	28	2	0.109	0.0046	C00025 C00022
Glutathione metabolism	28	2	0.109	0.0046	C00025 C01879
Glycine, serine and threonine metabolism	33	2	0.129	0.00636	C00300 C00022
D-Glutamine and D-glutamate metabolism	6	1	0.0234	0.0232	C00025
Nitrogen metabolism	6	1	0.0234	0.0232	C00025
Arginine biosynthesis	14	1	0.0547	0.0535	C00025
Butanoate metabolism	15	1	0.0586	0.0573	C00025
Histidine metabolism	16	1	0.0625	0.061	C00025
Pyruvate metabolism	22	1	0.0859	0.083	C00022
Glycolysis / Gluconeogenesis	26	1	0.102	0.0975	C00022
Porphyrin and chlorophyll metabolism	30	1	0.117	0.112	C00025
Cysteine and methionine metabolism	33	1	0.129	0.122	C00022
Tyrosine metabolism	42	1	0.164	0.153	C00022
Aminoacyl-tRNA biosynthesis	48	1	0.188	0.174	C00025
Amino sugar and nucleotide sugar metabolism	37	3	0.169	0.000422	C04256 C00140 C19910
Ascorbate and aldarate metabolism	8	2	0.0365	0.000492	C00137 C00191
Pentose and glucuronate interconversions	18	2	0.082	0.00263	C00379 C00191
Inositol phosphate metabolism	30	2	0.137	0.00729	C00137 C00191
Pentose phosphate pathway	22	1	0.1	0.0962	C00257
Galactose metabolism	27	1	0.123	0.117	C00137
Phosphatidylinositol signaling system	28	1	0.128	0.121	C00137
60hvs72h
Metabolite Set	Total	Hits	Expect	P value	Matching IDs
Biosynthesis of unsaturated fatty acids	36	1	0.0469	0.0463	C01530
Primary bile acid biosynthesis	46	1	0.0599	0.059	C00695
Sphingolipid metabolism	21	1	0.013	0.013	C00346
Glycerophospholipid metabolism	36	1	0.0234	0.0234	C00346
Pentose phosphate pathway	22	2	0.0716	0.00191	C00620 C00257
Sphingolipid metabolism	21	1	0.0684	0.0666	C02934
Phosphatidylinositol signaling system	28	1	0.0911	0.088	C03546
Inositol phosphate metabolism	30	1	0.0977	0.094	C03546
Amino sugar and nucleotide sugar metabolism	37	1	0.12	0.115	C19910
Purine metabolism	65	1	0.212	0.195	C00620
